# Supplementary material for: Scapular kinematic reconstruction – segmental optimization, multibody optimization with open-loop or closed-loop chains: which one should be preferred?
Source: Int Biomech. 2017 Dec 15;4(2):86–94. doi: 10.1080/23335432.2017.1405741 (PMC7857462; doi:10.1080/23335432.2017.1405741)
Supplement: TBBE_1405741_Supplemental_Material.zip [file TBBE_A_1405741_SM8180.zip]

Archive with 2 entries (2 files):
- Markers_SupplMat.docx
- Results_SupplMat.docx
